# Supplementary material for: Spontaneous Phage Resistance in Avian Pathogenic Escherichia coli
Source: Front Microbiol. 2021 Dec 13;12:782757. doi: 10.3389/fmicb.2021.782757 (PMC8711792; doi:10.3389/fmicb.2021.782757)
Supplement: Supplementary file 1 [file Data_Sheet_1.zip]

Archive with 5 entries (5 files):
- Supplementary Figure S1.DOCX
- Supplementary Figure S2.DOCX
- Supplementary Table S1.XLSX
- Supplementary Table S2.XLSX
- Supplementary Table S3.DOCX
