# Supplementary material for: Spontaneous Phage Resistance in Avian Pathogenic Escherichia coli
Source: Front Microbiol. 2021 Dec 13;12:782757. doi: 10.3389/fmicb.2021.782757 (PMC8711792; doi:10.3389/fmicb.2021.782757)
Supplement: Supplementary file 1 [file Data_Sheet_1.zip › Supplementary Table S1.XLSX]

## Sheet: Sheet1
Supplementary Table S1. Area under the curve (AUC) and AUC decrease for phage-resistant strains relative to the WT strain.
Mutant	AUC	Decrease	Decrease %
SC48_10_8	5.7	10.6	65.2
AP48_1_24	6	8.7	59.1
SC24_01_5	6.8	9	57
SC48_1_9	10.1	6.1	37.6
SC48_1_12	10.4	5.5	34.6
AP24_10_14	9.2	4.5	33
SC24_1_9	11.1	5.2	31.8
SC24_1_8	11.1	5.1	31.6
SC48_10_23	10.4	4.2	28.7
SC24_100_6	11.5	4.3	27.1
SC48_10_22	11.1	3.5	24
AP24_100_5	12.3	3.5	22
SC48_10_11	12.9	3	18.8
SC48_10_10	13	2.9	18.1
AP24_10_5	13.1	2.7	17.1
SC48_1_11	13.2	2.6	16.7
SC24_10_24	12.2	2.4	16.6
SC24_01_16	12.5	2.4	16.2
SC24_10_10	13.3	2.5	15.9
SC48_01_12	13.3	2.5	15.9
SC24_10_23	12.4	2.2	15.1
SC48_10_24	12.5	2.2	14.9
AP24_100_18	12.8	2.2	14.7
SC24_01_14	11.8	1.9	14
SC24_100_7	14	2.2	13.8
SC24_10_22	12.6	2	13.8
SC48_01_13	11.8	1.8	13.4
AP24_100_12	13.8	2.1	13.3
SC48_100_12	13.9	2	12.4
SC24_100_12	13.9	2	12.3
SC24_100_10	13.9	1.9	12.3
SC24_1_17	13.2	1.8	11.9
SC24_100_11	14	1.8	11.6
SC24_1_22	13	1.7	11.4
SC48_1_24	13.1	1.5	10.6
SC48_1_23	13.1	1.5	10.5
AP24_10_11	14.2	1.6	10.4
SC48_01_9	14.7	1.6	9.9
AP48_10_24	13.2	1.4	9.8
SC48_1_22	13.2	1.4	9.8
SC24_100_9	14.8	1.5	9.3
AP24_100_4	14.4	1.4	8.7
SC48_100_7	14.9	1.4	8.5
SC24_01_15	13.7	1.3	8.4
SC24_1_24	13.5	1.2	8.2
SC24_01_13	13.8	1.2	8.1
SC24_10_15	13.8	1.2	7.9
SC48_10_17	13.8	1.2	7.8
SC24_01_18	13.8	1.2	7.7
SC24_1_23	13.6	1.1	7.4
SC48_1_15	13.9	1.1	7.4
SC48_10_15	13.9	1.1	7.4
SC48_10_13	13.9	1.1	7.3
SC48_01_16	13.9	1.1	7.3
SC24_01_17	13.9	1.1	7.2
SC48_100_8	15.1	1.2	7.1
AP24_10_23	13.6	1	7
AP24_10_6	14.7	1.1	6.8
SC24_1_13	14	1	6.8
AP24_100_8	15.2	1.1	6.5
SC48_1_13	14	0.9	6.2
AP48_100_16	14	0.9	6.2
SC24_100_18	14	0.9	6.1
SC24_100_24	13.8	0.9	5.9
SC24_1_14	14.1	0.9	5.7
AP48_100_22	13.8	0.8	5.7
SC48_01_14	14.1	0.8	5.6
SC48_01_17	14.1	0.8	5.5
SC24_1_15	14.1	0.8	5.5
SC48_1_17	14.2	0.8	5.2
AP48_1_14	13	0.7	4.9
SC48_01_18	14.2	0.7	4.8
AP48_100_23	14	0.7	4.7
AP48_1_15	14.3	0.7	4.5
SC24_01_11	15.2	0.7	4.4
SC24_1_7	15.6	0.7	4.4
AP48_10_22	14.1	0.5	3.7
SC24_100_15	13.2	0.5	3.7
SC24_10_14	14.4	0.5	3.6
SC24_10_13	14.4	0.5	3.5
AP24_10_24	14.1	0.5	3.5
AP48_10_14	14.5	0.5	3.4
AP24_100_16	14.5	0.5	3.3
SC48_1_10	15.4	0.5	3.2
SC24_1_16	14.5	0.5	3.2
SC24_10_16	14.5	0.5	3
AP48_100_11	15.4	0.5	3
SC24_100_13	14.5	0.4	2.9
SC48_1_16	14.6	0.4	2.3
SC48_100_16	14.7	0.3	1.9
SC24_10_17	14.7	0.3	1.9
AP24_10_22	14.4	0.3	1.8
AP24_100_23	14.4	0.2	1.6
SC48_10_14	13.5	0.1	1.1
AP48_100_24	14.5	0.1	1
AP24_1_14	14.8	0.2	1
SC48_100_22	14.5	0.1	0.8
AP24_100_15	13.6	0.1	0.8
AP24_10_17	14.9	0.1	0.7
AP24_10_13	13.6	0.1	0.6
AP48_100_14	13.6	0.1	0.6
SC48_01_15	13.6	0.1	0.4
AP48_1_13	14.9	0.1	0.4
SC48_100_24	14.6	0	0.1
SC48_1_14	13.7	0	0.1
SC48_01_23	14.7	0	-0.1
AP48_1_22	14.7	-0.1	-0.4
SC48_01_22	14.8	-0.2	-1.2
AP24_1_23	15	-0.4	-2.4
