# Supplementary material for: Spontaneous Phage Resistance in Avian Pathogenic Escherichia coli
Source: Front Microbiol. 2021 Dec 13;12:782757. doi: 10.3389/fmicb.2021.782757 (PMC8711792; doi:10.3389/fmicb.2021.782757)
Supplement: Supplementary file 1 [file Data_Sheet_1.zip › Supplementary Table S2.XLSX]

## Sheet: Sheet1
Supplementary Table S2. Overview of affected genes in APEC phage resistant strains
Change	Change description	Affected gene	Annotation	Effect	Codon change	Amino acid change	Function	Notes	No. of strains	Strain(s)	Reference
Gene loss	Group_25	neuE	NeuE (Polysialic acid biosynthesis protein)	Partial loss	-	-	E. coli K1 sialic acid capsule synthesis	NeuE integral component of membrane. E. coli K1 consists of linear homopolymers of K(2,8)-linked sialic acid (NeuNAc). Region 2 of the kps cluster of E. coli K1 encodes six proteins, NeuDBACES, required for synthesis, activation, and polymerization of NeuNAc.	24	AP24_100_12, AP48_100_11, AP48_10_14, AP24_100_4, AP24_100_5, AP24_10_5, SC24_100_7, SC24_100_12, SC24_100_13, SC24_10_23, SC24_1_8, SC24_01_11, SC24_01_15, SC48_100_8, SC48_10_8, SC48_10_10, SC48_1_10, SC48_1_11, SC48_1_13, SC48_1_24, SC48_01_9, SC48_01_12, SC24_01_5, SC24_100_6	Daines et al., 2000, Silver et al., 2001, Vimr et al 2004, Steenbergen and Vimr 2008
Gene loss	Group_67	group_67	Hypothetical protein (1)	Partial loss / complete loss	-	-	Unknown	-	24	AP24_100_8, AP24_10_5, AP24_10_6, SC24_100_7, SC24_100_9, SC24_100_11, SC24_10_10, SC24_10_22, SC24_10_23, SC24_1_7, SC24_1_13, SC48_100_7, SC48_100_8, SC48_10_8, SC48_10_10, SC48_10_14, SC48_1_11, SC48_1_12, SC48_1_16, SC48_1_24, SC48_01_9, SC48_01_12, SC48_01_16, SC24_01_5	-
Gene loss	Group_237	group_237	Hypothetical protein (2)	Partial loss / complete loss	-	-	Unknown	-	10	AP24_100_5, AP48_1_24, SC24_100_6, SC24_1_8, SC24_100_11, SC48_01_9, SC48_1_11, SC48_1_12, SC48_100_12, SC48_100_8	-
Gene loss	Group_310	group_310	Tetratricopeptide repeat (TPR) protein	Partial loss	-	-	Mediation of protein-protein interactions	The TPR motif is a protein-protein interaction module that acts as an organizing centre for complexes regulating a multitude of biological processes. Mediates protein-protein interactions. Could be involved in LPS biogenesis.	8	SC24_10_23, SC24_01_11, SC48_100_8, SC48_10_10, SC48_10_23, SC48_1_10, SC48_1_24, SC24_100_6	Cerveny et al., 2013
SNP	SNP 17	ackA	Acetate kinase	Nonsense	TCG --> TAG	S (Ser) --> STOP	Phosphorylation of acetate to acetyl phosphate	Reversibly converts acetyl phosphate and ADP to acetate and ATP	7	SC48_1_22	Schütze et al. 2020
	SNP 18			Missense	CGT --> AGT	R (Arg) --> S (Ser)				SC24_1_17
	SNP 19			Missense	CAC --> CGC	H (His) --> R (Arg)				AP24_10_6, SC24_100_7, SC24_100_9, SC48_100_7, SC48_100_8
SNP	SNP 1	SNP1*	Hypothetical protein (3)	Silent	GTG --> ATG	V (Val)** --> M (Met)	Unknown	** Possible start codon	6	AP24_100_4, AP24_100_5, AP24_10_5, AP24_10_6, SC24_100_6, SC24_01_5	-
Gene loss	mprA_1	mprA_1	MarR family transcriptional regulator	Partial loss	-	-	Regulation of numerous cellular processes	MarR regulates numerous cellular processes, including stress responses, virulence factors, multidrug efflux pumps, and degradation of harmful chemicals and antimicrobials.	5	AP24_10_5, SC24_100_7, SC24_10_10, SC24_10_23, SC48_1_11	Deochand and Grove 2017
Gene loss	rfbX	wzx / rfbX	Oligosaccharide flippase family protein / Putative O-antigen transporter	Partial loss / complete loss	-	-	Transport of O-polysaccharide molecules	Found on thr O-antigen operon. Only little involvement in phage resistance	4	AP24_10_5, SC24_01_11, SC48_100_8, SC48_1_11	Cowlet et al 2018
SNP	SNP 25	glyS	Glycyl-tRNA synthetase (GlyRS) beta chain	Missense	AAC --> TAC	N (Ans) --> Y (Tyr)	Plays major role in tRNA recognition	The synthetase activates an amino acid for translation by forming an aminoacyladenylate intermediate and then links this activated amino acid to the corresponding tRNA molecule (amino acid-tRNA, aminoacyl-tRNA).	4	SC24_100_10, SC24_100_11, SC24_100_12, SC48_100_12	Nagel et al 1984
Gene loss	fadE	fadE / yafH	Acyl-CoA dehydrogenase	Complete loss	-	-	Dehydrogenation of acyl-coenzymes A	Catalyses the dehydrogenation of acyl-coenzymes A (acyl-CoAs) to 2-enoyl-CoAs, the first step of the beta-oxidation cycle of fatty acid degradation. The fatty acid β-oxidation pathway is an evolutionarily well-conserved process of metabolizing fatty acids within the mitochondria to generate acetyl-coA and ATP	3	SC24_1_8, SC24_1_9, SC48_1_9	Campbell and Cronan Jr 2002
Gene loss	Group_306	yafV	yafV (2-oxoglutaramate amidase) / putative C-N hydrolase family amidase, NAD(P)-binding	Complete loss	-	-	Metabolite repair enzyme	YafV is an ω-amidase that may function as a metabolite repair enzyme	3	SC24_1_8, SC24_1_9, SC48_1_9	Peracchi et al 2017
Gene loss	ivy	ivy	Vertebrate lysosome inhibitor	Complete loss	-	-	Protection against lysozyme-mediated cell wall hydrolysis	Ivy is a lysozyme inhibitor that protects E. coli against lysozyme-mediated cell wall hydrolysis when the outer membrane is permeabilized by mutation or by chemical or physical stress	3	SC24_1_8, SC24_1_9, SC48_1_9	Deckers et al 2008
SNP	SNP 2	glnD	Protein-PII uridylyltransferase (EC 2.7.7.59) / [Protein-PII]-UMP uridylyl-removing enzyme	Missense	GCA -- AAC	D (Aps) --> N (Asn)	Nitrogen regulation	GlnD is a bifunctional uridylyltransferase/uridylyl-removing enzyme (UTase/UR). Regulates PII proteins by uridylylation or deuridylylation. PII is one of the most broadly distributed regulatory proteins in nature and directly or indirectly senses nitrogen and carbon signals in the cell. GlnD is central to the global nitrogen regulatory (Ntr) system and regulates adaptation to nitrogen stress. Aff…	3	SC24_100_24, SC48_100_22, SC48_100_24	Zhang et al., 2010
SNP	SNP 20	pta	Phosphate acetyltransferase	Nonsense	AAA --> TAA	K (Lys)--> STOP	Involved in acetate metabolism	Catalyses the reversible interconversion of acetyl-CoA and acetyl phosphate. The direction of the overall reaction changes depending on growth conditions. On minimal medium acetyl-CoA is generated. In rich medium acetyl-CoA is converted to acetate and allowing the cell to dump the excess of acetylation potential in exchange for energy in the form of ATP.	3	SC24_10_10, SC48_10_10, SC48_10_11	Schütze et al. 2020
Gene loss	epsM_1	epsM_1	Acetyltransferase / NeuD protein	Partial loss	-	-	E. coli K1 sialic acid capsule synthesis	E. coli K1 consists of linear homopolymers of K(2,8)-linked sialic acid (NeuNAc). Region 2 of the kps cluster of E. coli K1 encodes six proteins, NeuDBACES, required for synthesis, activation, and polymerization of NeuNAc.	2	AP24_10_5, AP24_100_8	Daines et al., 2000, Silver et al., 2001
Gene loss	Group_7	wzy	O1 family O-antigen polymerase	Partial loss	-	-	Synthesis of the LPS B-band O antigen	Involved in phage resistance (against T4)	2	SC24_1_7, SC24_01_15	Cowley et al 2018, Wright et al 2019
SNP	SNP 6	ompA	Outer membrane protein A (OmpA) precursor	Nonsense	TAC --> TAG	Y (Tyr) --> STOP	Key E. coli virulence factor	Play a role in conjugation, adhesion, immune system evasion, resistance to environmental stress	2	AP48_1_14	Silva et al 2016, Smith et al. 2007
	SNP 7			Missense	GGC --> AGC	G (Gly) --> S (Ser)				AP24_10_17
SNP	SNP 29	relA	GTP pyrophosphokinase	Missense	GCG --> GAG	A (Ala) --> E (Glu)	Synthesis of ppGpp from GTP	This enzyme catalyses the formation of pppGpp which is then hydrolyzed to form ppGpp. ppGpp (guanosine 3'-diphosphate 5'-diphosphate) is a mediator of the stringent response that coordinates a variety of cellular activities in response to changes in nutritional abundance. The pathway ppGpp biosynthesis which is itself part of the purine metabolism. Involved in persistence in E. coli	2	AP24_100_5	Korch et al., 2003
	SNP 30				CTG --> CAG	L (Leu) --> Q (Gln)				AP24_10_24
SNP	SNP 12	pykF	Pyruvate kinase (PK)	Missense	CGC --> CTC	R (Arg) --> L (Leu)	Critical for the regulation of the glycolytic pathway	Catalys es the last step of glycolysis, where the phosphoryl group of phosphoenolpyruvate (PEP) is transferred to ADP to form pyruvate and ATP	2	SC24_1_23	Valentini et al., 2000
	SNP 13				TTC --> TCC	F (Phe) --> S (Ser)				SC24_10_16
Gene loss	Group_10	wekM	Glycosyltransferase family 4	Partial loss	-	-	Involved in peptidoglycan biosynthesis	Could be part of the O-antigen operon and required for assembly of LPS. Glycosyltransferases WaaC and WaaF construct the LPS inner core backbone, and WaaB, WaaG, WaaO, WaaR and WaaU construct the LPS outer core. BLAST HIT: gene wekM (GenBank: ADC54928.1).	1	AP24_10_5	Cowley et al 2018, Wang et al 2015
Gene loss	Group_271	group_271	Hypothetical protein (4)	Partial loss	-	-	Unknown	-	1	SC24_01_11	-
Gene loss	Group_276	hokA	HokA (Type I toxin-antitoxin system toxin HokA)	Partial loss	-	-	Toxic component of a type I toxin-antitoxin (TA) system	When overexpressed kills cells within minutes; causes collapse of the transmembrane potential and arrest of respiration	1	SC24_10_23	Pedersen and Gerdes 1999
Gene loss	Group_333	ydfO	DUF1398 family protein, ydfO	Partial loss	-	-	Unknown	Qin prophage; protein YdfO.	1	AP24_10_5	Frederix et al., 2014
Gene loss	neuA	neuA	Acylneuraminate cytidylyltransferase	Partial loss	-	-	E. coli K1 sialic acid capsule synthesis	E. coli K1 consists of linear homopolymers of K(2,8)-linked sialic acid (NeuNAc). Region 2 of the kps cluster of E. coli K1 encodes six proteins, NeuDBACES, required for synthesis, activation, and polymerization of NeuNAc. NeuA is the CMP-NeuNAc synthetase that activates the sugar prior to polymerization by NeuS.	1	SC24_100_7	Daines et al., 2000
Gene loss	splE	splE	Serine protease SplE	Partial loss	-	-	Involved in various biological processes	Cleaves peptide bonds in proteins, in which serine serves as the nucleophilic amino acid at the (enzyme's) active site	1	SC24_100_7	Stach et al., 2018
SNP	SNP 10	dsbB	Periplasmic thiol:disulfide oxidoreductase DsbB	Silent	GGT --> GGG	G (Gly)	Membrane-integrated protein electron transfer catalyst	The membrane protein DsbB from E. coli is essential for disulfide bond formation (in periplasmic proteins such as PhoA or OmpA) and catalyses the oxidation of the periplasmic dithiol oxidase DsbA.	1	SC48_1_17	Grauschopf et al., 2003
SNP	SNP 14	wzzB	O-antigen chain length determinant protein WzzB	Missense	CCG --> ACG	P (Pro) --> T (Thr)	Involved in lipopolysaccharide (LPS) biosynthesis.	Confers a modal distribution of chain length on the O-antigen component of LPS. Gives rise to a reduced number of short chain molecules and increases in numbers of longer molecules.	1	AP48_1_14	Stenberg et al., 2005
SNP	SNP 11	SNP11*	tRNA-Val-GAC	Silent	CGT --> CGG	R (Arg)	Transfer of amino acids to the ribosome	-	1	AP24_100_12	-
SNP	SNP 15	metG	Methionyl-tRNA synthetase	Missense	CAT --> CCT	H (His) --> P (Pro)	Protein biosynthesis	MetRS is one of 20 enzymes essential for protein biosynthesis. It links covalently methionine with its cognate tRNA.	1	SC24_01_14	Deniziak and Barciszewski 2001
SNP	SNP 16	narP	Nitrate/nitrite response regulator protein NarP	Silent	CGC --> CGT	R (Arg)	Gene expression regulation	The NarX-NarL and NarQ-NarP sensor-response regulator pairs control E. coli gene expression in response to nitrate and nitrite	1	SC24_01_16	Noriega et al., 2010
SNP	SNP 21	gltX	Glutamyl-tRNA synthetase (GlnRS)	Missense	GTT --> GGT	V (Val) --> G (Gly)	Protein biosynthesis	In addition to the role as catalysts for the first step of protein biosynthesis, the aminoacylation of tRNAs, many aminoacyl-tRNA synthetases possess other catalytic or regulatory functions, such as the edition of aminoacylated tRNAs or the repression of transcription.	1	AP24_10_5	Breton et al., 1996
SNP	SNP 22	hcp	T6SS component Hcp	Missense	GAA --> AAA	E (Glu) --> K (Lys)	Involved in bacterial interaction with host cells	Haemolysin co-regulated protein (Hcp) inner tube of T6SS tail complex.	1	SC24_100_15	Navarro-Garcia et al 2019 Zhou et al., 2011
SNP	SNP 23	rapZ	RNase adapter protein RapZ	Missense	AAA --> GAA	K (Lys) --> E (Glu)	Mediates cell envelope precursor sensing and signalling in E. coli	Linked to N4 phage infection and T4-like phage resistance. rapZ codes for an RNase adaptor protein that negatively regulates the expression level of glucosamine-6-phosphate synthase (GlmS). GlmS catalyses glucosamine-6-phosphate (GlcN6P), initiating cell envelope biosynthesis / assembly of the cell wall and the outer membrane, including LPS.	1	AP48_100_23	Zhou et al., 2021, Mutalik et al., 2020, Khan et al., 2020
SNP	SNP 24	rbsA	Monosaccharide-transporting ATPase	Silent	ACG --> ACT	T (Thr)	Transfer of solutes across membranes	Enables the transfer of a solute or solutes from one side of a membrane to the other according to the reaction: ATP + H2O + monosaccharide(out) = ADP + phosphate + monosaccharide(in). Ribose, xylose, arabinose, galactose and methylgalactoside are imported	1	SC24_01_16	Keseler et al., 2017
SNP	SNP 26	xylB	Xylulose kinase	Missense	GAA --> AAA	E (Glu) --> K (Lys)	Phosphorylation of D-xylulose to D-xylulose 5-phosphate	Catalyzes the phosphorylation of D-xylulose to D-xylulose 5-phosphate	1	SC24_01_18	Di Luccio et al., 2007
SNP	SNP 27	waaC	Lipopolysaccharide core heptosyltransferase I	Nonsense	TGG --> TAG	W (Trp) --> STOP	Lipopolysaccharide (LPS) biosynthesis	Heptose (I) part of LPS inner core	1	SC24_100_6	Wang et al 2015
SNP	SNP 28	waaY	Lipopolysaccharide core heptose (II) kinase RfaY	Nonsense	TCA --> TAA	S (Ser) --> STOP	Lipopolysaccharide (LPS) biosynthesis	Heptose (II) part of LPS inner core	1	SC48_01_9	Wang et al 2015
SNP	SNP 3	fur	Ferric uptake regulation protein FUR	Silent	GTA --> GTC	V (Val)	Transcriptional regulation of iron metabolism	Plays a critical role in the transcriptional regulation of iron metabolism	1	SC48_01_17	Seo et al., 2015
SNP	SNP 31	SNP31*	5'-nucleotidase	Missense	TGG --> TGC	W (Trp) --> C (Cys)	Hydrolyses the phosphate group of 5′-nucleotides	In E. coli, nagD, yrfG, yjjG, yieH, yigL, surE, and yfbR encode 5′-nucleotidases that hydrolyse the phosphate group of 5′-nucleotides	1	SC48_01_17	Terakawa et al., 2016
SNP	SNP 32	phnD	Phosphonate ABC transporter substrate-binding protein PhnD	Missense	ACC --> ATC	T (Thr) --> I (Ile)	Involved in the phosphonate uptake and utilization pathway	Periplasmic binding protein of the phosphonate uptake and utilization pathway	1	SC48_10_8	Alicea et al., 2011
SNP	SNP 5	ybjT	Uncharacterized protein YbjT	Missense	ATC --> GTC	I (Ile) --> V (Val)	Involved in E. coli LPS biosynthesis and other core cell envelope components	Conserved NAD(P)-binding protein YbjT. Physically tethered to the E. coli inner membrane. Part of large gene network involved in E. coli biosynthesis of LPS and other core cell envelope components. Specific function unknown.	1	SC24_10_10	Mamun et al., 2012, Hu et al., 2009
SNP	SNP 9	rne	Ribonuclease E (RNase E)	Missense	CGT --> TGT	R (Arg) --> C (Cys)	Involved in RNA processing and mRNA degradation	Essential endoribonuclease involved in RNA processing and mRNA degradation. Membrane-binding protein.	1	SC24_100_7	Khemici et al., 2008
SNP	SNP 35	sgcR / yjhJ	sgc region transcriptional regulator	Missense	CAG --> CGG	Q (Gln) --> R (Arg)	Involved in transcriptional regulation	Transcriptional regulator for the of the sgcREAQCX region. Synonym: yihJ.	1	SC48_10_8	Magnet et al., 1999
SNP	SNP 37	SNP37*	Hypothetical protein (5)	Missense	GTG --> GGG	V (Val) --> G (Gly)		-	1	SC48_10_22	-
SNP	SNP 4 / 8 / 33 / 34 / 36	-	Non-coding region	-	N/A	N/A	-	-	1 / 1 / 1 / 1 / 1	SC24_1_16, AP48_100_16, SC24_01_11, SC48_1_10, SC48_01_15	-
* = gene not determined. Specified genetic change is included instead.
